# Supplementary material for: Mec1-independent activation of the Rad53 checkpoint kinase revealed by quantitative analysis of protein localization dynamics
Source: eLife. 2023 Jun 6;12:e82483. doi: 10.7554/eLife.82483 (PMC10259420; doi:10.7554/eLife.82483)
Supplement: Figure 6—figure supplement 2—source data 1. [file elife-82483-fig6-figsupp2-data1.zip]

Archive with 8 entries (7 files):
- Figure 6-Supplement 2-Source Data 1/
- __MACOSX/._Figure 6-Supplement 2-Source Data 1
- Figure 6-Supplement 2-Source Data 1/Figure 6-Supplement 2-Labeled Raw Uncropped Immunoblots for Rad53-FLAG Immunoprecipitation.ai
- __MACOSX/Figure 6-Supplement 2-Source Data 1/._Figure 6-Supplement 2-Labeled Raw Uncropped Immunoblots for Rad53-FLAG Immunoprecipitation.ai
- Figure 6-Supplement 2-Source Data 1/Figure 6-Supplement 2-Raw Uncropped Immunoblots for Rad53-FLAG Immunoprecipitation.ai
- __MACOSX/Figure 6-Supplement 2-Source Data 1/._Figure 6-Supplement 2-Raw Uncropped Immunoblots for Rad53-FLAG Immunoprecipitation.ai
- Figure 6-Supplement 2-Source Data 1/Figure 6-Supplement 2-Raw Uncropped Immunoblots for Rad53-FLAG Immunoprecipitation Full Image.png
- __MACOSX/Figure 6-Supplement 2-Source Data 1/._Figure 6-Supplement 2-Raw Uncropped Immunoblots for Rad53-FLAG Immunoprecipitation Full Image.png
